# Supplementary material for: A Quantitative Real-Time PCR Assay for Detection and Quantification of the Ginseng Alternaria Leaf and Stem Blight Pathogen Alternaria panax
Source: J Fungi (Basel). 2026 Apr 26;12(5):317. doi: 10.3390/jof12050317 (PMC13208272; doi:10.3390/jof12050317)
Supplement: Supplementary file 1 [file jof-12-00317-s001.zip]

Archive with 2 entries (2 files):
- Figure S1.pdf
- Supplementary Materials Tables.xlsx
