# Supplementary material for: A Quantitative Real-Time PCR Assay for Detection and Quantification of the Ginseng Alternaria Leaf and Stem Blight Pathogen Alternaria panax
Source: J Fungi (Basel). 2026 Apr 26;12(5):317. doi: 10.3390/jof12050317 (PMC13208272; doi:10.3390/jof12050317)
Supplement: Supplementary file 1 [file jof-12-00317-s001.zip › Supplementary Materials Tables.xlsx]

## Sheet: Table S1 Strain information
Table S1. Fungal isolates used in this study.
Number	Species	Strain ID	Location	Collection date	Host
1	Alternaria panax	SD3-3	Changchun, Jilin, China	2024.09	Ginseng
2	A. panax	QY1-1	Fusong, Jilin, China	2024.09	Ginseng
3	A. panax	WQX2-1	Ji’an, Jilin, China	2024.09	Ginseng
4	A. panax	JY15	Jingyu, Jilin, China	2019.09	Ginseng
5	A. panax	GCP18	Fusong, Jilin, China	2019.09	Ginseng
6	A. panax	CCX1-6	Fusong, Jilin, China	2019.09	Eleuthero
7	A. panax	JY16	Jingyu, Jilin, China	2019.09	Ginseng
8	A. panax	SQ	Liuhe, Jilin, China	2022.05	Sanqi
9	A. tenuissima	CCX2-9	Fusong, Jilin, China	2019.09	Ginseng
10	A. tenuissima	GP2	Fusong, Jilin, China	2019.09	Ginseng
11	A. tenuissima	GCP8	Fusong, Jilin, China	2019.09	Ginseng
12	A. tenuissima	GCJP	Fusong, Jilin, China	2019.09	Ginseng
13	A. tenuissima	LHJ11-7	Liuhe, Jilin, China	2019.09	Ginseng
14	A. tenuissima	FS2-7	Fusong, Jilin, China	2019.09	Ginseng
15	A. alternata	GA6	Fusong, Jilin, China	2020.07	Ginseng
16	A. alternata	GZ1	Fusong, Jilin, China	2020.07	Ginseng
17	A. alternata	BSGJ4	Fusong, Jilin, China	2020.07	Ginseng
18	A. alternata	DH1-2	Ji’an, Jilin, China	2020.07	Ginseng
19	A. alternata	DH2-12	Ji’an, Jilin, China	2020.07	Ginseng
20	A. alternata	BQSZ13	Ji’an, Jilin, China	2020.07	Ginseng
21	A. solani	Q12	Changchun, Jilin, China	2020.07	Eggplant
22	A. brassicicola	B6-4	Zunyi, Guizhou, China	2020.07	Chinese cabbage
23	A. alternata	L9-2	Zunyi,Guizhou,China	2020.07	Radish
24	A. tenuissima	L10-9	Zunyi, Guizhou, China	2020.07	Radish
25	A. alternata	B7-2	Zunyi, Guizhou, China	2020.07	Chinese cabbage
26	A. jacinthicola	YZU171616	Nanning, Guangxi, China	2020.07	Marigold
27	A. helianthinficiens	YZU161169	Xi’an, shaanxi, hina	2020.07	Cosmos
28	A. yaliinficiens	DH1-1	Fusong, Jilin, China	2022.08	Tobacco
29	A. longipes	CN6-4	Fusong, Jilin, China	2022.08	Tobacco
30	A. alternata	BM12-8	Fusong, Jilin, China	2022.08	Eleuthero
31	A. tenuissima	Y134-4	Fusong, Jilin, China	2022.08	Tobacco
32	A. alternata	JN3-2	Fusong, Jilin, China	2022.08	Tobacco
33	Botrytis cinerea	JA-6	Fusong, Jilin, China	2019.09	Ginseng
34	B. cinerea	JA-2	Fusong, Jilin, China	2019.09	Ginseng
35	B. cinerea	JA-3	Fusong, Jilin, China	2019.09	Ginseng
36	B. cinerea	AL-3	Antu, Jilin, China	2019.09	Ginseng
37	B. cinerea	AT-10	Antu, Jilin, China	2019.09	Ginseng
38	B. cinerea	SD1-1	Changchun, Jilin, China	2019.09	Ginseng
39	B. cinerea	HLJ-1	Fusong, Jilin, China	2019.09	Ginseng
40	B. fabae	SJH-1	Fusong, Jilin, China	2022.08	Ginseng
41	Phytophthora cactorum	BC8-11	Ji’an, Jilin, China	2022.08	Ginseng
42	Colletotrichum panacicola	YL2-2	Tonghua, Jilin, China	2022.08	Ginseng
43	Ilyonectria robusta	FS2-2	Tonghua, Jilin, China	2022.08	Ginseng
44	Rhizoctonia solani	CS4	Fusong, Jilin, China	2022.08	Ginseng
45	Fusarium oxysporum	JB4-1	Ji’an, Jilin, China	2022.08	Ginseng
46	P. cactorum	SL2-1	Dunhua, Jilin, China	2022.08	Ginseng
47	Sclerotinia sclerotiorum	TH6	Ji’an, Jilin, China	2022.08	Ginseng

## Sheet: Table S2 Sample information
Table S2. Detailed information on samples.
Sample ID	Location	Time	Sample ID	Location	Time	Sample ID	Location	Time	Sample ID	Location	Time	Sample ID	Location	Time	Sample ID	Location	Time
JY1-L	Jiangyuan, Baishan, Jilin	2025.6.6	FS37-L	Fusong, Baishan, Jilin	2025.7.1	FS7-ST	Fusong, Baishan, Jilin	2025.6.20	HOQ1-SO	Horqin, Tongliao, Inner Mongolia	2025.3.19	FS16-SO	Fusong, Baishan, Jilin	2025.6.20	FS14-SE	Fusong, Baishan, Jilin	2025.8.2
JY2-L	Jiangyuan, Baishan, Jilin	2025.6.6	FS38-L	Fusong, Baishan, Jilin	2025.7.1	FS8-ST	Fusong, Baishan, Jilin	2025.6.20	HOQ2-SO	Horqin, Tongliao, Inner Mongolia	2025.3.19	FS17-SO	Fusong, Baishan, Jilin	2025.6.20	FS15-SE	Fusong, Baishan, Jilin	2025.8.2
JY3-L	Jiangyuan, Baishan, Jilin	2025.6.6	FS39-L	Fusong, Baishan, Jilin	2025.7.1	FS9-ST	Fusong, Baishan, Jilin	2025.6.20	HOQ3-SO	Horqin, Tongliao, Inner Mongolia	2025.3.19	FS18-SO	Fusong, Baishan, Jilin	2025.7.1	FS16-SE	Fusong, Baishan, Jilin	2025.8.2
JY4-L	Jiangyuan, Baishan, Jilin	2025.6.6	FS40-L	Fusong, Baishan, Jilin	2025.7.1	FS10-ST	Fusong, Baishan, Jilin	2025.6.20	HOQ4-SO	Horqin, Tongliao, Inner Mongolia	2025.3.19	FS19-SO	Fusong, Baishan, Jilin	2025.7.1	FS17-SE	Fusong, Baishan, Jilin	2025.8.2
JY5-L	Jiangyuan, Baishan, Jilin	2025.6.6	FS41-L	Fusong, Baishan, Jilin	2025.7.1	FS11-ST	Fusong, Baishan, Jilin	2025.6.20	DD1-SO	Kuandian, Dandong, Liaoning	2025.3.19	FS20-SO	Fusong, Baishan, Jilin	2025.7.1	FS18-SE	Fusong, Baishan, Jilin	2025.8.2
JY6-L	Jiangyuan, Baishan, Jilin	2025.6.6	FS42-L	Fusong, Baishan, Jilin	2025.7.1	FS12-ST	Fusong, Baishan, Jilin	2025.6.20	DD2-SO	Fusong, Baishan, Jilin	2025.4.18	FS21-SO	Fusong, Baishan, Jilin	2025.7.1	FS19-SE	Fusong, Baishan, Jilin	2025.7.26
JY7-L	Jiangyuan, Baishan, Jilin	2025.6.6	FS43-L	Fusong, Baishan, Jilin	2025.7.1	FS13-ST	Fusong, Baishan, Jilin	2025.6.20	JA1-SO	Ji’an, Tonghua, Jilin	2025.3.19	FS22-SO	Fusong, Baishan, Jilin	2025.7.1	FS20-SE	Fusong, Baishan, Jilin	2025.8.2
TH1-L	Tonghua, Tonghua, Jilin	2025.6.4	FS44-L	Fusong, Baishan, Jilin	2025.7.1	FS14-ST	Fusong, Baishan, Jilin	2025.6.20	JA2-SO	Ji’an, Tonghua, Jilin	2025.6.20	FS23-SO	Fusong, Baishan, Jilin	2025.7.1	FS21-SE	Fusong, Baishan, Jilin	2025.8.2
TH2-L	Tonghua, Tonghua, Jilin	2025.6.4	FS45-L	Fusong, Baishan, Jilin	2025.7.1	FS15-ST	Fusong, Baishan, Jilin	2025.6.20	JA3-SO	Ji’an, Tonghua, Jilin	2025.6.20	FS24-SO	Fusong, Baishan, Jilin	2025.7.1	FS22-SE	Fusong, Baishan, Jilin	2025.8.2
TH3-L	Tonghua, Tonghua, Jilin	2025.6.4	FS46-L	Fusong, Baishan, Jilin	2025.7.1	FS16-ST	Fusong, Baishan, Jilin	2025.7.1	JA4-SO	Ji’an, Tonghua, Jilin	2025.6.20	FS25-SO	Fusong, Baishan, Jilin	2025.7.1	FS23-SE	Fusong, Baishan, Jilin	2025.8.2
TH4-L	Tonghua, Tonghua, Jilin	2025.6.4	FS47-L	Fusong, Baishan, Jilin	2025.7.1	FS17-ST	Fusong, Baishan, Jilin	2025.7.1	JA5-SO	Ji’an, Tonghua, Jilin	2025.6.20	FS26-SO	Fusong, Baishan, Jilin	2025.7.1	FS24-SE	Fusong, Baishan, Jilin	2025.8.2
TH5-L	Tonghua, Tonghua, Jilin	2025.6.4	FS48-L	Fusong, Baishan, Jilin	2025.7.1	FS18-ST	Fusong, Baishan, Jilin	2025.7.1	BS1-SO	Changbai, Baishan, Jilin	2025.6.20	FS27-SO	Fusong, Baishan, Jilin	2025.7.1	FS25-SE	Fusong, Baishan, Jilin	2025.8.2
FS1-L	Fusong, Baishan, Jilin	2025.6.6	FS49-L	Fusong, Baishan, Jilin	2025.7.1	FS19-ST	Fusong, Baishan, Jilin	2025.7.1	BS2-SO	Changbai, Baishan, Jilin	2025.6.20	FS28-SO	Fusong, Baishan, Jilin	2025.7.1	FS26-SE	Fusong, Baishan, Jilin	2025.8.2
FS2-L	Fusong, Baishan, Jilin	2025.6.6	FS50-L	Fusong, Baishan, Jilin	2025.7.1	FS20-ST	Fusong, Baishan, Jilin	2025.7.1	BS3-SO	Changbai, Baishan, Jilin	2025.6.20	FS29-SO	Fusong, Baishan, Jilin	2025.7.1	FS27-SE	Fusong, Baishan, Jilin	2025.8.2
FS3-L	Fusong, Baishan, Jilin	2025.6.3	FS51-L	Fusong, Baishan, Jilin	2025.7.1	FS21-ST	Fusong, Baishan, Jilin	2025.7.13	BS4-SO	Changbai, Baishan, Jilin	2025.6.20	FS30-SO	Fusong, Baishan, Jilin	2025.7.1	FS28-SE	Fusong, Baishan, Jilin	2025.8.2
FS4-L	Fusong, Baishan, Jilin	2025.6.3	FS52-L	Fusong, Baishan, Jilin	2025.7.1	FS22-ST	Fusong, Baishan, Jilin	2025.7.13	AT1-SO	Antu, Yanbian, Jilin	2025.6.20	FS31-SO	Fusong, Baishan, Jilin	2025.7.10	FS29-SE	Fusong, Baishan, Jilin	2025.8.2
FS5-L	Fusong, Baishan, Jilin	2025.6.20	FS53-L	Fusong, Baishan, Jilin	2025.7.1	FS23-ST	Fusong, Baishan, Jilin	2025.7.13	AT2-SO	Antu, Yanbian, Jilin	2025.6.20	FS32-SO	Fusong, Baishan, Jilin	2025.7.10	FS30-SE	Fusong, Baishan, Jilin	2025.8.2
FS6-L	Fusong, Baishan, Jilin	2025.6.20	FS54-L	Fusong, Baishan, Jilin	2025.7.1	FS24-ST	Fusong, Baishan, Jilin	2025.7.13	AT3-SO	Antu, Yanbian, Jilin	2025.6.20	FS33-SO	Fusong, Baishan, Jilin	2025.7.10	FS31-SE	Fusong, Baishan, Jilin	2025.8.2
FS7-L	Fusong, Baishan, Jilin	2025.6.20	FS55-L	Fusong, Baishan, Jilin	2025.7.1	FS25-ST	Fusong, Baishan, Jilin	2025.7.13	AT4-SO	Antu, Yanbian, Jilin	2025.6.20	FS34-SO	Fusong, Baishan, Jilin	2025.7.10	FS32-SE	Fusong, Baishan, Jilin	2025.8.2
FS8-L	Fusong, Baishan, Jilin	2025.6.20	FS56-L	Fusong, Baishan, Jilin	2025.7.1	FS26-ST	Fusong, Baishan, Jilin	2025.7.13	AT5-SO	Antu, Yanbian, Jilin	2025.6.20	FS35-SO	Fusong, Baishan, Jilin	2025.7.10	FS33-SE	Fusong, Baishan, Jilin	2025.8.2
FS9-L	Fusong, Baishan, Jilin	2025.6.20	NG1-L	Nanguan, Changchun, Jilin	2025.7.1	FS27-ST	Fusong, Baishan, Jilin	2025.7.13	AT6-SO	Antu, Yanbian, Jilin	2025.6.20	FS36-SO	Fusong, Baishan, Jilin	2025.7.10	FS34-SE	Fusong, Baishan, Jilin	2025.8.2
FS10-L	Fusong, Baishan, Jilin	2025.6.20	NG2-L	Nanguan, Changchun, Jilin	2025.7.1	FS28-ST	Fusong, Baishan, Jilin	2025.7.13	WQ1-SO	Wangqing, Yanbian, Jilin	2025.6.20	FS37-SO	Fusong, Baishan, Jilin	2025.7.10	FS35-SE	Fusong, Baishan, Jilin	2025.8.25
FS11-L	Fusong, Baishan, Jilin	2025.6.20	NG3-L	Nanguan, Changchun, Jilin	2025.7.1	FS29-ST	Fusong, Baishan, Jilin	2025.7.13	WQ2-SO	Wangqing, Yanbian, Jilin	2025.6.20	FS38-SO	Fusong, Baishan, Jilin	2025.7.10	FS36-SE	Fusong, Baishan, Jilin	2025.8.25
FS12-L	Fusong, Baishan, Jilin	2025.6.20	NG4-L	Nanguan, Changchun, Jilin	2025.7.1	FS30-ST	Fusong, Baishan, Jilin	2025.7.13	WQ3-SO	Wangqing, Yanbian, Jilin	2025.6.20	FS39-SO	Fusong, Baishan, Jilin	2025.7.10	FS37-SE	Fusong, Baishan, Jilin	2025.8.25
FS13-L	Fusong, Baishan, Jilin	2025.6.20	NG5-L	Nanguan, Changchun, Jilin	2025.7.1	FS31-ST	Fusong, Baishan, Jilin	2025.7.13	WQ4-SO	Wangqing, Yanbian, Jilin	2025.6.20	FS40-SO	Fusong, Baishan, Jilin	2025.7.10	FS38-SE	Fusong, Baishan, Jilin	2025.8.25
FS14-L	Fusong, Baishan, Jilin	2025.6.20	NG6-L	Nanguan, Changchun, Jilin	2025.7.1	FS32-ST	Fusong, Baishan, Jilin	2025.7.13	WQ5-SO	Wangqing, Yanbian, Jilin	2025.6.20	FS41-SO	Fusong, Baishan, Jilin	2025.7.10	FS39-SE	Fusong, Baishan, Jilin	2025.8.25
FS15-L	Fusong, Baishan, Jilin	2025.6.20	NG7-L	Nanguan, Changchun, Jilin	2025.7.1	FS33-ST	Fusong, Baishan, Jilin	2025.7.13	WQ6-SO	Wangqing, Yanbian, Jilin	2025.6.20	FS42-SO	Fusong, Baishan, Jilin	2025.7.10	WQ1-SE	Wangqing, Yanbian, Jilin	2025.4.1
FS16-L	Fusong, Baishan, Jilin	2025.6.20	NG8-L	Nanguan, Changchun, Jilin	2025.7.1	FS34-ST	Fusong, Baishan, Jilin	2025.7.13	WQ7-SO	Wangqing, Yanbian, Jilin	2025.6.20	FS43-SO	Fusong, Baishan, Jilin	2025.7.10	WQ2-SE	Wangqing, Yanbian, Jilin	2025.4.1
FS17-L	Fusong, Baishan, Jilin	2025.7.1	NG9-L	Nanguan, Changchun, Jilin	2025.7.1	FS35-ST	Fusong, Baishan, Jilin	2025.7.13	WQ8-SO	Wangqing, Yanbian, Jilin	2025.6.20	NG1-SO	Nanguan, Changchun, Jilin	2025.7.1	WQ3-SE	Wangqing, Yanbian, Jilin	2025.4.1
FS18-L	Fusong, Baishan, Jilin	2025.7.1	NG10-L	Nanguan, Changchun, Jilin	2025.7.1	FS36-ST	Fusong, Baishan, Jilin	2025.7.13	WQ9-SO	Wangqing, Yanbian, Jilin	2025.6.20	NG2-SO	Nanguan, Changchun, Jilin	2025.7.1	WQ4-SE	Wangqing, Yanbian, Jilin	2025.8.25
FS19-L	Fusong, Baishan, Jilin	2025.7.1	NG11-L	Nanguan, Changchun, Jilin	2025.7.1	FS37-ST	Fusong, Baishan, Jilin	2025.7.13	WQ10-SO	Wangqing, Yanbian, Jilin	2025.6.20	NG3-SO	Nanguan, Changchun, Jilin	2025.7.1	WQ5-SE	Wangqing, Yanbian, Jilin	2025.8.25
FS20-L	Fusong, Baishan, Jilin	2025.7.1	NG12-L	Nanguan, Changchun, Jilin	2025.7.1	FS38-ST	Fusong, Baishan, Jilin	2025.7.13	WQ11-SO	Wangqing, Yanbian, Jilin	2025.6.20	NG4-SO	Nanguan, Changchun, Jilin	2025.7.1	AT1-SE	Antu, Yanbian, Jillin	2025.8.25
FS21-L	Fusong, Baishan, Jilin	2025.7.1	NG13-L	Nanguan, Changchun, Jilin	2025.7.1	NG1-ST	Nanguan, Changchun, Jilin	2025.7.1	WQ12-SO	Wangqing, Yanbian, Jilin	2025.6.20	NG5-SO	Nanguan, Changchun, Jilin	2025.7.1	DH1-SE	Dunhua, Yanbian, Jilin	2025.8.25
FS22-L	Fusong, Baishan, Jilin	2025.7.1	NG14-L	Nanguan, Changchun, Jilin	2025.7.1	NG2-ST	Nanguan, Changchun, Jilin	2025.7.1	FS1-SO	Fusong, Baishan, Jilin	2025.6.20	NG6-SO	Nanguan, Changchun, Jilin	2025.7.1	JA1-SE	Ji’an, Tonghua, Jilin	2025.4.1
FS23-L	Fusong, Baishan, Jilin	2025.7.1	NG15-L	Nanguan, Changchun, Jilin	2025.7.1	NG3-ST	Nanguan, Changchun, Jilin	2025.7.1	FS2-SO	Fusong, Baishan, Jilin	2025.6.20	NG7-SO	Nanguan, Changchun, Jilin	2025.7.1	JA2-SE	Ji’an, Tonghua, Jilin	2025.4.1
FS24-L	Fusong, Baishan, Jilin	2025.7.1	NG16-L	Nanguan, Changchun, Jilin	2025.7.1	NG4-ST	Nanguan, Changchun, Jilin	2025.7.1	FS3-SO	Fusong, Baishan, Jilin	2025.6.20	FS1-SE	Fusong, Baishan, Jilin	2025.4.1	JA3-SE	Ji’an, Tonghua, Jilin	2025.4.1
FS25-L	Fusong, Baishan, Jilin	2025.7.1	NG17-L	Nanguan, Changchun, Jilin	2025.7.1	NG5-ST	Nanguan, Changchun, Jilin	2025.7.1	FS4-SO	Fusong, Baishan, Jilin	2025.6.20	FS2-SE	Fusong, Baishan, Jilin	2025.4.1	JA4-SE	Ji’an, Tonghua, Jilin	2025.8.25
FS26-L	Fusong, Baishan, Jilin	2025.7.1	NG18-L	Nanguan, Changchun, Jilin	2025.7.1	NG6-ST	Nanguan, Changchun, Jilin	2025.7.1	FS5-SO	Fusong, Baishan, Jilin	2025.6.20	FS3-SE	Fusong, Baishan, Jilin	2025.4.1	JA5-SE	Ji’an, Tonghua, Jilin	2025.8.25
FS27-L	Fusong, Baishan, Jilin	2025.7.1	NG19-L	Nanguan, Changchun, Jilin	2025.7.1	NG7-ST	Nanguan, Changchun, Jilin	2025.7.1	FS6-SO	Fusong, Baishan, Jilin	2025.6.20	FS4-SE	Fusong, Baishan, Jilin	2025.7.26	DQ1-SE	Daquan, Tonghua, Jilin	2025.8.25
FS28-L	Fusong, Baishan, Jilin	2025.7.1	JY1-ST	Jiangyuan, Baishan, Jilin	2025.6.6	NG8-ST	Nanguan, Changchun, Jilin	2025.7.1	FS7-SO	Fusong, Baishan, Jilin	2025.6.20	FS5-SE	Fusong, Baishan, Jilin	2025.7.26	HD1-SE	Huadian, Jilin, Jilin	2025.4.1
FS29-L	Fusong, Baishan, Jilin	2025.7.1	TH1-ST	Tonghua, Tonghua, Jilin	2025.6.4	NG9-ST	Nanguan, Changchun, Jilin	2025.7.1	FS8-SO	Fusong, Baishan, Jilin	2025.6.20	FS6-SE	Fusong, Baishan, Jilin	2025.7.26	KD1-SE	Kuandian, Dandong, Liaoning	2025.3.27
FS30-L	Fusong, Baishan, Jilin	2025.7.1	TH2-ST	Tonghua, Tonghua, Jilin	2025.6.4	NG10-ST	Nanguan, Changchun, Jilin	2025.7.1	FS9-SO	Fusong, Baishan, Jilin	2025.6.20	FS7-SE	Fusong, Baishan, Jilin	2025.7.26	KD2-SE	Kuandian, Dandong, Liaoning	2025.4.1
FS31-L	Fusong, Baishan, Jilin	2025.7.1	FS1-ST	Fusong, Baishan, Jilin	2025.6.6	NG11-ST	Nanguan, Changchun, Jilin	2025.7.1	FS10-SO	Fusong, Baishan, Jilin	2025.6.20	FS8-SE	Fusong, Baishan, Jilin	2025.7.26	KD3-SE	Kuandian, Dandong, Liaoning	2025.4.1
FS32-L	Fusong, Baishan, Jilin	2025.7.1	FS2-ST	Fusong, Baishan, Jilin	2025.6.6	NG12-ST	Nanguan, Changchun, Jilin	2025.7.1	FS11-SO	Fusong, Baishan, Jilin	2025.6.20	FS9-SE	Fusong, Baishan, Jilin	2025.7.26	KD4-SE	Kuandian, Dandong, Liaoning	2025.8.25
FS33-L	Fusong, Baishan, Jilin	2025.7.1	FS3-ST	Fusong, Baishan, Jilin	2025.6.6	NG13-ST	Nanguan, Changchun, Jilin	2025.7.1	FS12-SO	Fusong, Baishan, Jilin	2025.6.20	FS10-SE	Fusong, Baishan, Jilin	2025.7.26	KD5-SE	Kuandian, Dandong, Liaoning	2025.8.25
FS34-L	Fusong, Baishan, Jilin	2025.7.1	FS4-ST	Fusong, Baishan, Jilin	2025.6.20	NG14-ST	Nanguan, Changchun, Jilin	2025.7.1	FS13-SO	Fusong, Baishan, Jilin	2025.6.20	FS11-SE	Fusong, Baishan, Jilin	2025.7.26	QY1-SE	Qingyuan, Fushun, Liaoning	2025.4.1
FS35-L	Fusong, Baishan, Jilin	2025.7.1	FS5-ST	Fusong, Baishan, Jilin	2025.6.20	NG15-ST	Nanguan, Changchun, Jilin	2025.7.1	FS14-SO	Fusong, Baishan, Jilin	2025.6.20	FS12-SE	Fusong, Baishan, Jilin	2025.8.2
FS36-L	Fusong, Baishan, Jilin	2025.7.1	FS6-ST	Fusong, Baishan, Jilin	2025.6.20	NG16-ST	Nanguan, Changchun, Jilin	2025.7.1	FS15-SO	Fusong, Baishan, Jilin	2025.6.20	FS13-SE	Fusong, Baishan, Jilin	2025.8.2
Note: 'L' stands for leaf; 'ST' stands for stem; 'SO' stands for soil; 'SE' stands for seed.

## Sheet: Table S3 LOD determination
Table S3. Ct values of ten replicates used for the limit-of-detection (LOD) determination.
Copy number	Replicate 1	Replicate 2	Replicate 3	Replicate 4	Replicate 5	Replicate 6	Replicate 7	Replicate 8	Replicate 9	Replicate 10	Ct mean	SD
1.65*10^1	35.6211	35.6187	35.2424	35.4013	35.3198	35.5341	35.4979	35.6513	35.3802	35.1936	35.4461	0.163472
1.65*10^0	37.7325	ND	37.5827	37.7331	37.2209	ND	38.3559	37.9373	37.0996	38.8746	—	—
ND,not determined
